# Supplementary material for: Phantom Quantification of Magnetoencephalography Source Imaging Distortion Caused by Deep Brain Stimulation
Source: Brain Sci. 2026 May 22;16(6):554. doi: 10.3390/brainsci16060554 (PMC13297442; doi:10.3390/brainsci16060554)
Supplement: Supplementary file 1 [file brainsci-16-00554-s001.zip]

Archive with 1 entries (1 files):
- brainsci-4311759-supplementary.pdf
